# Supplementary material for: Effects of Levosimendan in Patients with Severe Mitral Insufficiency and Left Ventricular Dysfunction Undergoing Transcatheter Edge-to-Edge Repair: A Systematic Review and Meta-Analysis
Source: J Cardiovasc Dev Dis. 2026 Jan 9;13(1):40. doi: 10.3390/jcdd13010040 (PMC12842285; doi:10.3390/jcdd13010040)
Supplement: Supplementary file 1 [file jcdd-13-00040-s001.zip]

Archive with 1 entries (1 files):
- jcdd-4061061-supplementary.pdf
